# Supplementary material for: The Role of an MRI-Based Radiomic Signature in Predicting Malignancy of Parotid Gland Tumors
Source: Cancers (Basel). 2023 Jun 23;15(13):3319. doi: 10.3390/cancers15133319 (PMC10340186; doi:10.3390/cancers15133319)
Supplement: Supplementary file 1 [file cancers-15-03319-s001.zip]

Archive with 1 entries (1 files):
- cancers-2375157-supplementary-updated.pdf
